# Supplementary material for: Wealth-based inequalities in early childhood development (ECD) outcomes in Bangladesh: A decomposition analysis using MICS 2019
Source: PLOS Glob Public Health. 2025 Jul 2;5(7):e0004774. doi: 10.1371/journal.pgph.0004774 (PMC12221076; doi:10.1371/journal.pgph.0004774)
Supplement: S1 Data — (ZIP) [file pgph.0004774.s002.zip]

Archive with 8 entries (7 files):
- Read me_Bangladesh_MICS6.txt
- Bangladesh MICS6 SPSS Datasets/
- Bangladesh MICS6 SPSS Datasets/bh.sav
- Bangladesh MICS6 SPSS Datasets/ch.sav
- Bangladesh MICS6 SPSS Datasets/fs.sav
- Bangladesh MICS6 SPSS Datasets/hh.sav
- Bangladesh MICS6 SPSS Datasets/hl.sav
- Bangladesh MICS6 SPSS Datasets/wm.sav
