# Supplementary material for: Wealth-based inequalities in early childhood development (ECD) outcomes in Bangladesh: A decomposition analysis using MICS 2019
Source: PLOS Glob Public Health. 2025 Jul 2;5(7):e0004774. doi: 10.1371/journal.pgph.0004774 (PMC12221076; doi:10.1371/journal.pgph.0004774)
Supplement: S1 Data — (ZIP) [file pgph.0004774.s002.zip › Read me_Bangladesh_MICS6.txt]

In the compressed WINZIP folder you will find the MICS6 datasets for the selected Bangladesh. Six SPSS data files were produced, 
 corresponding to the units of analysis: 
1. Households - hh.sav 
2. Household members - hl.sav
3. Women in reproductive age (15-49 years of age) – wm.sav
4. Birth history - bh.sav 
5. Mothers or primary caretakers of children under the age of five – ch.sav
6. Mothers or primary caretakers of children 5-17 – fs.sav

The characteristics of the data such as sample size, weights, variable labels and information on recoded or imputed variables 
 can be found within the survey archive which will be made available shortly on http://mics.unicef.org/surveys. 
 The survey archive will also contain the questionnaires and information on the sampling and implementation of the survey.

Access Conditions:
Survey datasets are distributed at no cost for legitimate research, with the condition that we receive a description of the objectives 
 of any research project that will be using the data prior to authorizing their distribution.
Copies of all reports and publications based on the requested data must be sent to the following:


1. Name: Md. Mashud Alam
Affiliation: Director,Demography and Health Wing,
             Bangladesh Bureau of Statistics

Address: Parishankhyan Bhaban, E-27/A, Agargaon
         Sher-e-Bangla Nagar, Dhaka-1207, 
         Bangladesh.
         email: mashud.alam@bbs.gov.bd / mashud2003@yahoo.com

2. Name: Deepak Kumar Dey 
Affiliation: Statistics and Monitoring Specialist, UNICEF Bangladesh

Address: BSL Office Complex, 
         1 Minto Rd, Dhaka 1000, Bangladesh
         email: dkdey@unicef.org
